# Supplementary material for: Aspartyl proteases in Candida glabrata are required for suppression of the host innate immune response
Source: J Biol Chem. 2018 Feb 28;293(17):6410–33. doi: 10.1074/jbc.M117.813741 (PMC5925793; doi:10.1074/jbc.M117.813741)
Supplement: Supporting Information [file 10.1074_M117.813741_jbc.M117.813741-1.xlsx]

## Sheet: Table S1
	Table S1: List of differentially expressed genes in the Cgyps1-11D mutant
	Up-regulated genes
	Systematic Name	log2 (fold_change)	q_value	Common Name	Functional Description (CGD)
	CAGL0E01903g	7.88056	0	TRM13	Ortholog(s) have tRNA methyltransferase activity, role in tRNA methylation and cytoplasm, nucleus localization
	CAGL0M04169g	4.41876	0.00317062	KRE1	Putative cell wall protein with similarity to S. cerevisiae Kre1p; predicted role in cell wall biogenesis and organization; predicted GPI-anchor
	CAGL0M06435g	2.94634	0	PCH2	Ortholog(s) have ATPase activity, role in meiotic DNA double-strand break formation, meiotic recombination checkpoint, reciprocal meiotic recombination and nucleolus localization
	CAGL0F08195g	2.93631	4.52281e-07	MGA1	Ortholog(s) have sequence-specific DNA binding, sequence-specific DNA binding transcription factor activity
	CAGL0B03663g	2.83024	5.96275e-14	CIT1	Ortholog(s) have citrate (Si)-synthase activity, role in acetyl-CoA catabolic process and mitochondrion localization
	CAGL0C04323g	2.7757	3.39132e-13	NTH1	Ortholog(s) have alpha,alpha-trehalase activity, role in cellular response to desiccation, trehalose catabolic process and cytoplasm localization
	CAGL0K10142g	2.56612	5.24304e-09	SHU2	Ortholog(s) have role in DNA recombinase assembly, maintenance of rDNA and Shu complex, site of double-strand break localization
	CAGL0M11660g	2.18782	3.39132e-13		Has domain(s) with predicted hydrolase activity
	CAGL0F08745g	2.17776	0.0255584	TMA10	Ortholog(s) have cytoplasm, nucleus, ribosome localization
	CAGL0J11550g	2.14305	0.000211804		Protein of unknown function
	CAGL0G09449g	2.13826	1.64488e-06	CRH1	Putative glycoside hydrolase; predicted GPI-anchor
	CAGL0K03459g	2.09469	0.000588232	SPG4	Ortholog of S. cerevisiae : SPG4 and Saccharomyces cerevisiae S288C : YMR107W
	CAGL0M08492g	1.90124	0.00467321	PIR1/3	Pir protein family member, putative cell wall component
	CAGL0H04851g	1.79211	7.24068e-11	PPZ1	Ortholog(s) have protein serine/threonine phosphatase activity, role in cellular protein localization, cellular sodium ion homeostasis, protein dephosphorylation and cytoplasm, extrinsic component of plasma membrane, nucleus localization
	CAGL0F00649g	1.72092	0.000178199	RCK2	Ortholog(s) have protein serine/threonine kinase activity
	CAGL0J04466g	1.71388	1.10737e-13	PUN1	Ortholog(s) have role in fungal-type cell wall organization, protein oligomerization and Golgi apparatus, cell cortex of cell tip, cell division site, cellular bud, membrane raft, plasma membrane localization
	CAGL0K03663g	1.68264	5.26728e-05	YMR122W-A	Ortholog(s) have endoplasmic reticulum localization
	CAGL0K00715g	1.61707	0	RTA1/YLR046C	Putative protein involved in 7-aminocholesterol resistance; gene is upregulated in azole-resistant strain
	CAGL0K04037g	1.60136	3.72814e-11	FKS2	Putative 1,3-beta-glucan synthase component; functionally redundant with Fks1p; "hot spot" mutations in FKS2 confer resistance to echinocandins
	CAGL0E05984g	1.47633	0.000307433	GRE1	Ortholog of S. cerevisiae : GRE1 and Saccharomyces cerevisiae S288C : YPL223C
	CAGL0A03410g	1.45671	0.0214844		Protein of unknown function
	CAGL0H00418g	1.44922	2.53089e-11		Protein of unknown function
	CAGL0C05115g	1.44137	0	ARG1	Argininosuccinate synthetase
	CAGL0G01056g	1.33693	0.0170608	GAS2/3	Putative glycoside hydrolase of the Gas/Phr family; predicted GPI-anchor
	CAGL0J09020g	1.28921	1.57147e-09	SNF3/RGT2	Putative plasma membrane high affinity glucose sensor, required for growth under glucose-limiting conditions
	CAGL0M07359g	1.26287	0.00305657	LEE1	Has domain(s) with predicted nucleic acid binding, zinc ion binding activity
	CAGL0G07689g	1.23948	0.000612431	YPT52	Putative GTPase required for vacuolar protein sorting; gene is upregulated in azole-resistant strain
	CAGL0K12716g	1.23104	0.0369237	YFL040W	Ortholog(s) have prospore membrane localization
	CAGL0H02959g	1.22614	3.20478e-05	TOS8/CUP9	Ortholog(s) have RNA polymerase II core promoter proximal region sequence-specific DNA binding, RNA polymerase II repressing transcription factor binding activity
	CAGL0J11506g	1.2205	0	CHS1	Ortholog(s) have chitin synthase activity, role in ascospore wall assembly, ascospore wall chitin biosynthetic process, cell separation after cytokinesis and cell septum, chitosome, endoplasmic reticulum, plasma membrane localization
	CAGL0C01837g	1.20214	0.0182237	RER1	Has domain(s) with predicted integral component of membrane localization
	CAGL0J03080g	1.1983	0.0338546		Protein of unknown function
	CAGL0G08646g	1.19144	1.01669e-09	POG1	Ortholog(s) have core promoter binding activity, role in re-entry into mitotic cell cycle after pheromone arrest, regulation of transcription from RNA polymerase II promoter and nuclear chromatin localization
	CAGL0K11946g	1.17954	0.00228894		Protein of unknown function
	CAGL0L11902g	1.17847	0.00964536	ADK2	Ortholog(s) have adenylate kinase activity, nucleoside triphosphate adenylate kinase activity, role in nucleotide metabolic process and mitochondrial inner membrane, mitochondrial matrix localization
	CAGL0C04763g	1.12259	5.32973e-10		Has domain(s) with predicted integral component of membrane localization
	CAGL0D01474g	1.07765	0.00228894	AIM3	Ortholog(s) have role in actin cortical patch assembly, barbed-end actin filament capping and actin cortical patch, membrane raft localization
	CAGL0M10395g	1.07115	0.00565282		Protein of unknown function
	CAGL0M03839g	1.07021	2.01085e-11	BXI1	Ortholog(s) have role in apoptotic process, calcium-mediated signaling, endoplasmic reticulum unfolded protein response and Golgi apparatus, endoplasmic reticulum, fungal-type vacuole membrane, mitochondrion localization
	CAGL0F00605g	1.06251	2.4805e-11	GLK1/EMI2	Aldohexose specific glucokinase
	CAGL0G01320g	1.04452	5.32973e-10	MSG5	Ortholog(s) have MAP kinase tyrosine/serine/threonine phosphatase activity, protein tyrosine phosphatase activity
	CAGL0E02409g	1.03569	1.00003e-09	CSI2	Ortholog(s) have cellular bud neck, fungal-type vacuole localization
	CAGL0M12320g	1.01783	4.23437e-10	YOR365C	Ortholog of S. cerevisiae : YOR365C and Saccharomyces cerevisiae S288C : YOR365C
	CAGL0K12892g	1.0025	7.71755e-09	RGD2	Ortholog(s) have GTPase activator activity and role in establishment or maintenance of actin cytoskeleton polarity, small GTPase mediated signal transduction
	CAGL0A04081g	0.998514	4.79657e-10	NCW2	Predicted GPI-linked cell wall protein
	CAGL0J00847g	0.976934	0.000229569	SDH1	Ortholog(s) have flavin adenine dinucleotide binding, succinate dehydrogenase (ubiquinone) activity and role in mitochondrial electron transport, succinate to ubiquinone
	CAGL0K12980g	0.959477	1.43757e-09	BMT7	Beta mannosyltransferase
	CAGL0K00671g	0.95301	0.00141533		Has domain(s) with predicted structural constituent of ribosome activity, role in translation and ribosome localization
	CAGL0G00286g	0.951587	3.80632e-10	GAS1	Putative glycoside hydrolase of the Gas/Phr family; predicted GPI-anchor
	CAGL0M06347g	0.922194	0.00091762	YDC1	Ortholog(s) have dihydroceramidase activity, role in ceramide biosynthetic process, ceramide catabolic process and endoplasmic reticulum, fungal-type vacuole membrane localization
	CAGL0H02101g	0.917657	0.00920062	RTC3	Ortholog(s) have role in RNA metabolic process and cytoplasm, nucleus localization
	CAGL0J04444g	0.909335	0.00535461	MCM2	Ortholog(s) have DNA replication origin binding, chromatin binding, single-stranded DNA binding, single-stranded DNA-dependent ATP-dependent DNA helicase activity
	CAGL0D01276g	0.898771	0.000136128	OPY2	Ortholog(s) have role in establishment of protein localization to plasma membrane, fungal-type cell wall biogenesis, mitotic cell cycle arrest in response to pheromone and osmosensory signaling pathway, more
	CAGL0A01221g	0.89723	0.0234687		Has domain(s) with predicted transporter activity, role in transport and membrane localization
	CAGL0M09669g	0.896268	4.96448e-06	RIM13	Ortholog(s) have calcium-dependent cysteine-type endopeptidase activity
	CAGL0G08954g	0.895943	1.33748e-06	YOL019W	Ortholog(s) have fungal-type vacuole, plasma membrane localization
	CAGL0M01892g	0.885151	0.0162592	ECM8	Ortholog of S. cerevisiae : ECM8 and Saccharomyces cerevisiae S288C : YBR076W
	CAGL0K00693g	0.875091	0.0127809	SWE1	Ortholog(s) have protein tyrosine kinase activity
	CAGL0K03421g	0.858048	0.0183974		Ortholog(s) have cytosol, nucleus localization
	CAGL0G07601g	0.852731	4.23948e-07	YBR287W	Ortholog(s) have endoplasmic reticulum localization
	CAGL0D00660g	0.852047	0.00163978	AHK1	Ortholog of S. cerevisiae : YDL073W, C. albicans SC5314 : C3_05320W_A, C. dubliniensis CD36 : Cd36_85300, C. parapsilosis CDC317 : CPAR2_807360 and Candida tenuis NRRL Y-1498 : CANTEDRAFT_136029
	CAGL0B01012g	0.839002	0.0284616	GNP1	Ortholog(s) have L-proline transmembrane transporter activity, role in amino acid transport, transmembrane transport and mitochondrion localization
	CAGL0M04103g	0.838445	9.42635e-05	HXT14	Ortholog(s) have galactose transmembrane transporter activity, role in hexose transport and mitochondrion localization
	CAGL0G02717g	0.811084	0.0218407	SGA1	Ortholog(s) have glucan 1,4-alpha-glucosidase activity, role in glycogen catabolic process and Golgi apparatus, endoplasmic reticulum, fungal-type vacuole, prospore membrane localization
	CAGL0F04741g	0.80689	4.50066e-05		Ortholog(s) have calmodulin binding, calmodulin-dependent protein kinase activity
	CAGL0M07381g	0.802037	1.08154e-06	KTR6	Ortholog(s) have mannosylphosphate transferase activity, role in fungal-type cell wall organization, protein N-linked glycosylation and membrane localization
	CAGL0K03377g	0.801889	2.59504e-06		Putative protein; gene is upregulated in azole-resistant strain
	CAGL0H09130g	0.801664	0.000232882		Protein of unknown function
	CAGL0J04972g	0.792649	0.0113338		Has domain(s) with predicted ATP binding, protein kinase activity, protein tyrosine kinase activity, transferase activity, transferring phosphorus-containing groups activity and role in protein phosphorylation
	CAGL0A01738g	0.78696	1.88e-06	OCH1	Putative mannosyltransferase of cis-Golgi apparatus; gene is upregulated in azole-resistant strain
	CAGL0B03619g	0.778857	4.23448e-06		Ortholog(s) have serine-type endopeptidase activity
	CAGL0C05533g	0.77761	0.00249141	AIM6	Has domain(s) with predicted phosphoric diester hydrolase activity and role in lipid metabolic process
	CAGL0C03267g	0.77243	5.69548e-06	FPS1	Glycerol transporter; involved in flucytosine resistance; double fps1/fps2 mutant accumulates glycerol, has constitutive cell wall stress, is hypersensitive to caspofungin in vitro and in vivo
	CAGL0H01287g	0.762264	0.0183974	SSD1	Ortholog(s) have mRNA 3'-UTR binding, mRNA 5'-UTR binding, translation repressor activity, nucleic acid binding activity
	CAGL0L00227g	0.756302	0.00535461		Putative adhesin with glycine and serine rich repeats; belongs to adhesin cluster V
	CAGL0M04125g	0.755674	5.55608e-06	YNL320W	Ortholog(s) have role in establishment of cell polarity, mycelium development, spore germination and endoplasmic reticulum, hyphal tip, mitochondrion, plasma membrane localization
	CAGL0M05049g	0.740627	2.23195e-05	DFG5	Putative glycoside hydrolase; predicted GPI-anchor
	CAGL0F08833g	0.709696	2.2847e-05	MSB2	Putative adhesin-like protein
	CAGL0G09515g	0.705883	5.26728e-05	SPR1	Ortholog(s) have glucan exo-1,3-beta-glucosidase activity, role in ascospore formation and ascospore wall, prospore membrane localization
	CAGL0C02651g	0.677539	0.0493895	ATP10	Ortholog(s) have unfolded protein binding activity, role in mitochondrial proton-transporting ATP synthase complex assembly and integral component of mitochondrial membrane, mitochondrial inner membrane localization
	CAGL0H03663g	0.676171	0.0331799	IDP3	Ortholog(s) have isocitrate dehydrogenase (NADP+) activity, role in fatty acid beta-oxidation and mitochondrion, peroxisomal importomer complex, peroxisome localization
	CAGL0J08613g	0.671639	0.0292138	YVC1	Ortholog(s) have calcium activated cation channel activity, calcium channel activity, potassium channel activity, sodium channel activity, voltage-gated ion channel activity
	CAGL0J06380g	0.668462	0.0369237		Ortholog(s) have nucleus localization
	CAGL0J03608g	0.642979	0.00274556	HCM1	Ortholog(s) have sequence-specific DNA binding, sequence-specific DNA binding transcription factor activity
	CAGL0J11242g	0.641582	0.0049164		Has domain(s) with predicted GTP binding, GTPase activity, role in protein transport, signal transduction, small GTPase mediated signal transduction and intracellular, membrane localization
	CAGL0M06325g	0.637223	0.019702	RLM1	Ortholog(s) have DNA binding, bending, RNA polymerase II core promoter proximal region sequence-specific DNA binding transcription factor activity, sequence-specific DNA binding activity
	CAGL0J08437g	0.636331	0.000304489	LPP1	Ortholog(s) have phosphatidate phosphatase activity, role in phospholipid metabolic process and membrane localization
	CAGL0D05324g	0.634976	0.00249141	MTC4	Ortholog(s) have cytoplasm localization
	CAGL0F08811g	0.633479	0.0182192	SNU71	Ortholog(s) have RNA binding activity, role in mRNA splicing, via spliceosome and U1 snRNP, U2-type prespliceosome localization
	Down-regulated genes
	Systematic Name	log2 (fold_change)	q_value	Common Name	Functional Description (CGD)
	CAGL0D00110g	-3.9101	0.0284616		Putative adhesin-like protein; ORF appears artificially broken into fragments due to sequencing errors; belongs to adhesin cluster V; predicted GPI anchor
	CAGL0H00132g	-3.43572	3.55605e-05		Putative adhesin-like protein with 4 tandem repeats; appears artificially broken into fragments due to sequencing errors
	CAGL0J11990g	-2.66962	4.82131e-07	AWP4	Putative adhesin-like protein with internal repeats; identified in cell wall extracts by mass spectrometry; ORF appears artificially broken into fragments due to sequencing errors; belongs to adhesin cluster V; predicted GPI anchor
	CAGL0H10076g	-2.11917	0.00224253		Has domain(s) with predicted ion channel activity, role in ion transport and membrane localization
	CAGL0J00451g	-1.71538	5.76082e-06		Putative glyceraldehyde-3-phosphate dehydrogenase; protein differentially expressed in azole resistant strain; expression downregulated in biofilm vs planktonic cell culture
	CAGL0C00110g	-1.60987	0.00613754	EPA6	Sub-telomerically encoded adhesin with a role in cell adhesion; binds to ligands containing a terminal galactose residue; expressed during murine urinary tract infection, biofilm-upregulated; belongs to adhesin cluster I
	CAGL0F01749g	-1.20762	2.53089e-11	SHM2	Putative serine hydroxymethyltransferase; protein differentially expressed in azole resistant strain
	CAGL0G03927g	-1.19959	5.96275e-14	TPO1_1	Putative drug:H+ antiporter, involved in efflux of clotrimazole; required for resistance to clotrimazole and other drugs
	CAGL0M05885g	-1.16177	0.00150165	LAS1	Ortholog(s) have role in cellular response to drug, cleavage in ITS2 between 5.8S rRNA and LSU-rRNA of tricistronic rRNA transcript (SSU-rRNA, 5.8S rRNA, LSU-rRNA)
	CAGL0K10780g	-1.10021	0.000156549	IMD3	Ortholog(s) have IMP dehydrogenase activity, mRNA binding activity and cytosol, plasma membrane localization
	CAGL0C01595g	-1.05908	1.96147e-10	HIS7	Ortholog(s) have glutaminase activity, imidazoleglycerol-phosphate synthase activity, role in histidine biosynthetic process and cytosol, nucleus localization
	CAGL0J03883r	-1.05717	1.94463e-10		U3 snoRNA
	CAGL0H06017g	-1.04552	2.90126e-10	FLR1	Multidrug transporter of the major facilitator superfamily; gene is downregulated in azole-resistant strain
	CAGL0A03608g	-1.02292	5.83541e-05		Protein of unknown function
	CAGL0M05995g	-0.954396	7.24678e-09	PET10	Ortholog(s) have lipid particle localization
	CAGL0J05984g	-0.93058	3.94161e-09	AAH1	Ortholog(s) have adenine deaminase activity, role in adenine catabolic process, cell-abiotic substrate adhesion, hypoxanthine salvage and cytosol, nucleus localization
	CAGL0G01738g	-0.913585	9.99448e-08	PIL1	Ortholog(s) have lipid binding activity and role in eisosome assembly, endocytosis, negative regulation of protein kinase activity, protein localization, response to heat
	CAGL0C03872g	-0.90815	7.67815e-05	TIR3	Putative GPI-linked cell wall protein involved in sterol uptake
	CAGL0H04301g	-0.893047	1.23932e-07	CPR3	Ortholog(s) have peptidyl-prolyl cis-trans isomerase activity, role in apoptotic process, protein folding and mitochondrion localization
	CAGL0M00154g	-0.88415	0.00448428	CYN1	Plasma membrane high affinity cystine specific transporter; present only in pathogenic yeasts; confers the ability to utilize cystine as a sulfur source
	CAGL0J00363g	-0.790394	0.00295101	YHK8	Putative protein of major facilitator superfamily; gene is downregulated in azole-resistant strain
	CAGL0G07623g	-0.761856	1.68283e-06	APE3	Ortholog(s) have aminopeptidase activity, role in protein catabolic process in the vacuole and extracellular region, fungal-type vacuole localization
	CAGL0F06413g	-0.759594	1.85166e-06	FET3	Ortholog(s) have ferroxidase activity, iron ion transmembrane transporter activity
	CAGL0K11880g	-0.751403	6.16602e-05	MRH1	Ortholog(s) have mitochondrion, plasma membrane localization
	CAGL0G01254g	-0.745902	4.53395e-06	ARO8	Putative aromatic aminotransferase I
	CAGL0E04334g	-0.71101	0.00594879	ERG11	Putative cytochrome P-450 lanosterol 14-alpha-demethylase; target enzyme of azole antifungal drugs; increased protein abundance in azole resistant strain
	CAGL0E02519g	-0.685569	9.02766e-05	IZH2	Ortholog(s) have role in cellular zinc ion homeostasis, negative regulation of transcription from RNA polymerase II promoter, response to toxic substance and plasma membrane localization
	CAGL0F03399g	-0.683239	3.28002e-05	SCS7	Ortholog(s) have fatty acid alpha-hydroxylase activity, role in mannosyl-inositol phosphorylceramide metabolic process and endoplasmic reticulum, membrane localization
	CAGL0E03201g	-0.657889	0.000229569	CHO2	Ortholog(s) have phosphatidylethanolamine N-methyltransferase activity, role in phosphatidylcholine biosynthetic process and endoplasmic reticulum membrane localization
	CAGL0F01419g	-0.647176	0.000244517	AUS1	ATP-binding cassette transporter involved in sterol uptake
	CAGL0F01463g	-0.645083	0.0450849	TIR1/2	Putative GPI-linked cell wall mannoprotein of the Srp1p/Tip1p family
	CAGL0M12837g	-0.64277	0.00012452	SER33	Ortholog(s) have phosphoglycerate dehydrogenase activity, role in serine family amino acid biosynthetic process and cytosol localization
	CAGL0J02684g	-0.630275	0.000541236	ERG28	Ortholog(s) have protein binding, bridging activity, role in ergosterol biosynthetic process and endoplasmic reticulum membrane localization
	CAGL0C05555g	-0.625702	0.00478726	GUD1	Ortholog(s) have guanine deaminase activity, role in cellular response to drug and cytosol localization
	CAGL0A01804g	-0.606638	0.000391768	HXT1	Ortholog(s) have fructose transmembrane transporter activity, pentose transmembrane transporter activity, role in glucose transport, mannose transport and plasma membrane localization

## Sheet: Table S2
	Table S2: List of differentially expressed genes in C. glabrata wild-type-infected THP-1 macrophages
	Up-regulated genes
	Gene Name	log2 (fold_change)	p-value	Systematic Name	Description
	TRIM63	4.10487	8.07799e-05	NM_032588	tripartite motif containing 63
	HCAR3	3.96513	0.000763844	NM_006018	hydroxycarboxylic acid receptor 3
	CCR7	3.47804	0.00903027	NM_001838	chemokine (C-C motif) receptor 7
	TJP3	2.72263	0.0481116	NM_014428	tight junction protein 3 (zona occludens 3)
	AICDA	2.69599	0.000954928	NM_020661	activation-induced cytidine deaminase
	ANGPTL4	2.51983	0.0412856	NM_139314	angiopoietin-like 4
	SSTR2	2.518	0.0152739	NM_001050	somatostatin receptor 2
	CXCR4	2.49309	0.0151999	NM_001008540	chemokine (C-X-C motif) receptor 4
	INSM1	2.40603	0.0370208	NM_002196	insulinoma-associated 1
	SDS	2.29545	0.00194083	NM_006843	serine dehydratase
	BHLHE41	2.1506	0.0114117	NM_030762	basic helix-loop-helix family, member e41
	TLR5	1.9737	0.0495011	NM_003268	toll-like receptor 5
	NAV2	1.89853	0.0109109	NM_182964	neuron navigator 2
	GPRC5B	1.89034	0.0182591	NM_016235	G protein-coupled receptor, family C, group 5, member B
	BCL11A	1.88421	0.00581191	NM_022893	B-cell CLL/lymphoma 11A (zinc finger protein)
	TNFSF9	1.84184	0.0145412	NM_003811	tumor necrosis factor (ligand) superfamily, member 9
	GADD45B	1.77768	0.00325896	NM_015675	growth arrest and DNA-damage-inducible, beta
	RAB27B	1.76591	0.00210151	NM_004163	RAB27B, member RAS oncogene family
	C1orf93	1.74986	0.00398589	NM_001195736	chromosome 1 open reading frame 93
	TSPAN10	1.74156	0.00166781	NM_031945	tetraspanin 10
	HLA-DQA2	1.7124	0.0106053	NM_020056	major histocompatibility complex, class II, DQ alpha 2
	GLI1	1.69982	0.00546243	NM_005269	GLI family zinc finger 1
	GREB1	1.69455	0.0459712	NM_014668	growth regulation by estrogen in breast cancer 1
	TDRD9	1.69398	0.00461229	NM_153046	tudor domain containing 9
	TTC39A	1.67527	0.0230982	NM_001080494	tetratricopeptide repeat domain 39A
	CCRL2	1.67508	0.0221232	NM_003965	chemokine (C-C motif) receptor-like 2
	PTPRR	1.67354	0.0253967	NM_002849	protein tyrosine phosphatase, receptor type, R
	ENO2	1.66703	0.0141397	NM_001975	enolase 2 (gamma, neuronal)
	CCL20	1.61023	0.00535957	NM_004591	chemokine (C-C motif) ligand 20
	SHISA3	1.60683	0.0246488	NM_001080505	shisa homolog 3 (Xenopus laevis)
	AK4	1.60128	0.017349	NM_001005353	adenylate kinase 4
	MREG	1.60097	0.00283828	NM_018000	melanoregulin
	KLHDC8B	1.59914	0.0115063	NM_173546	kelch domain containing 8B
	PROC	1.58408	1.80953e-05	NM_000312	protein C (inactivator of coagulation factors Va and VIIIa)
	C12orf76	1.58118	0.0406015	ENST00000377158	chromosome 12 open reading frame 76
	BCL11A	1.54649	0.00471821	NM_018014	B-cell CLL/lymphoma 11A (zinc finger protein)
	PRR18	1.52161	0.0262068	NM_175922	proline rich 18
	TMEM184A	1.51416	0.018832	NM_001097620	transmembrane protein 184A
	P2RX7	1.47896	0.00798414	NM_002562	purinergic receptor P2X, ligand-gated ion channel, 7
	PNMA2	1.44885	0.00683993	NM_007257	paraneoplastic antigen MA2
	ADM	1.44402	0.0398021	NM_001124	adrenomedullin
	ROR2	1.44257	0.0110341	NM_004560	receptor tyrosine kinase-like orphan receptor 2
	CARD14	1.43849	0.00529544	NM_024110	caspase recruitment domain family, member 14
	PDE4DIP	1.43423	0.00626018	NM_022359	phosphodiesterase 4D interacting protein
	TBC1D2	1.41996	0.00884861	NM_018421	TBC1 domain family, member 2
	NUPR1	1.40961	0.00400653	NM_001042483	nuclear protein, transcriptional regulator, 1
	DDIT4	1.40447	0.041092	NM_019058	DNA-damage-inducible transcript 4
	RGS20	1.39314	0.0140154	NM_170587	regulator of G-protein signaling 20
	AMZ1	1.37586	0.0408399	NM_133463	archaelysin family metallopeptidase 1
	EPOR	1.33951	0.00386431	NM_000121	erythropoietin receptor
	FNIP2	1.32036	0.00743102	NM_020840	folliculin interacting protein 2
	SNN	1.31895	0.00225414	NM_003498	stannin
	DTX1	1.31685	0.015814	NM_004416	deltex homolog 1 (Drosophila)
	HK2	1.31619	0.048687	NM_000189	hexokinase 2
	NOV	1.30155	0.0077777	NM_002514	nephroblastoma overexpressed gene
	CEBPB	1.30027	0.0116153	NM_005194	CCAAT/enhancer binding protein (C/EBP), beta
	SRRM3	1.29729	0.0265764	NM_001110199	serine/arginine repetitive matrix 3
	SH3BP5	1.29551	0.0168326	NM_004844	SH3-domain binding protein 5 (BTK-associated)
	KLHL6	1.27695	0.0308632	NM_130446	kelch-like 6 (Drosophila)
	HOXC9	1.26373	0.0359968	NM_006897	homeobox C9
	OLIG1	1.26067	0.00431643	NM_138983	oligodendrocyte transcription factor 1
	ANKRD34B	1.25052	0.02391	NM_001004441	ankyrin repeat domain 34B
	KLHL24	1.24957	0.00102053	NM_017644	kelch-like 24 (Drosophila)
	CPT1C	1.23586	0.0408065	NM_001199752	carnitine palmitoyltransferase 1C
	OLIG2	1.23181	0.0256809	NM_005806	oligodendrocyte lineage transcription factor 2
	DENND2D	1.23146	0.0008557	NM_024901	DENN/MADD domain containing 2D
	SLC26A11	1.22955	0.0237793	NM_173626	solute carrier family 26, member 11
	SULT1C2	1.22436	0.00164354	NM_176825	sulfotransferase family, cytosolic, 1C, member 2
	TMEM45A	1.22425	0.0311237	NM_018004	transmembrane protein 45A
	RAB20	1.22182	0.0433576	NM_017817	RAB20, member RAS oncogene family
	MYCL1	1.21931	0.00977461	NM_001033081	v-myc myelocytomatosis viral oncogene homolog 1, lung carcinoma derived (avian)
	ENST00000517927	1.21249	0.00111631	ENST00000517927
	SHISA2	1.20988	0.0422446	NM_001007538	shisa homolog 2 (Xenopus laevis)
	RTN4R	1.20787	0.00478285	NM_023004	reticulon 4 receptor
	MARCH9	1.20123	0.00280576	NM_138396	membrane-associated ring finger (C3HC4) 9
	DRAM1	1.19771	0.00519541	NM_018370	DNA-damage regulated autophagy modulator 1
	THC2538882	1.18498	0.001617	THC2538882
	THRA	1.18183	0.0032645	NM_003250	thyroid hormone receptor, alpha
	PAQR9	1.15848	0.00286778	NM_198504	progestin and adipoQ receptor family member IX
	TRIM47	1.14828	0.0210924	NM_033452	tripartite motif containing 47
	SLC2A14	1.13043	0.0332346	ENST00000431042	solute carrier family 2 (facilitated glucose transporter), member 14
	SH3PXD2B	1.1188	0.00992116	NM_001017995	SH3 and PX domains 2B
	PLIN2	1.11554	0.00321358	NM_001122	perilipin 2
	ZNF365	1.11283	0.0130398	NM_014951	zinc finger protein 365
	DYRK3	1.11268	0.00918008	NM_001004023	dual-specificity tyrosine-(Y)-phosphorylation regulated kinase 3
	FZD4	1.11086	0.0294087	NM_012193	frizzled family receptor 4
	C14orf109	1.10948	0.00787166	NM_001098621	chromosome 14 open reading frame 109
	PIM1	1.10883	0.00133041	NM_002648	pim-1 oncogene
	ANKRD58	1.09007	0.0102277	NM_001105576	ankyrin repeat domain 58
	THRA	1.08772	0.0122291	NM_199334	thyroid hormone receptor, alpha
	AY358232	1.08318	0.0242321	AY358232
	CCDC85A	1.08286	0.024136	NM_001080433	coiled-coil domain containing 85A
	SYNGR1	1.07804	0.0184641	NM_004711	synaptogyrin 1
	KLHL30	1.07031	0.0123523	NM_198582	kelch-like 30 (Drosophila)
	TNPO1	1.06526	0.00513631	NM_002270	transportin 1
	CYBRD1	1.06182	0.00871296	NM_024843	cytochrome b reductase 1
	ENTHD1	1.05997	0.0182109	NM_152512	ENTH domain containing 1
	BC031250	1.05694	0.00910817	BC031250
	NPC1	1.05187	0.000913918	NM_000271	Niemann-Pick disease, type C1
	CCR10	1.04591	0.00218416	NM_016602	chemokine (C-C motif) receptor 10
	LARP6	1.04579	0.00603433	NM_018357	La ribonucleoprotein domain family, member 6
	BCORL1	1.04579	0.0266089	NM_021946	BCL6 corepressor-like 1
	CRTAM	1.04112	0.0185697	NM_019604	cytotoxic and regulatory T cell molecule
	LGALSL	1.03986	0.00355168	NM_014181	lectin, galactoside-binding-like
	ACP5	1.03706	0.0235492	NM_001611	acid phosphatase 5, tartrate resistant
	PDE5A	1.03203	0.00616077	NM_001083	phosphodiesterase 5A, cGMP-specific
	FAM164C	1.02712	0.0252923	NM_024643	family with sequence similarity 164, member C
	PLAU	1.02325	0.0150369	NM_002658	plasminogen activator, urokinase
	MXD1	1.0174	0.00878801	NM_002357	MAX dimerization protein 1
	RAB3IL1	1.01019	0.00149076	NM_013401	RAB3A interacting protein (rabin3)-like 1
	TESK2	1.00694	0.00451693	NM_007170	testis-specific kinase 2
	B3GNT8	1.00638	0.0100879	NM_198540	UDP-GlcNAc:betaGal beta-1,3-N-acetylglucosaminyltransferase 8
	ATP6V0D2	1.00442	0.0349429	NM_152565	ATPase, H+ transporting, lysosomal 38kDa, V0 subunit d2
	KISS1	1.00378	0.0400609	NM_002256	KiSS-1 metastasis-suppressor
	MCOLN3	1.00163	0.019828	ENST00000370587	mucolipin 3
	HOXA5	1.00099	0.00244109	NM_019102	homeobox A5
	PGF	0.996239	0.00501276	NM_002632	placental growth factor
	AK5	0.996149	0.0340488	NM_012093	adenylate kinase 5
	ST7-AS1	0.99238	0.0183903	NR_002330	ST7 antisense RNA 1 (non-protein coding)
	PDE4DIP	0.983805	0.00306121	NM_001198834	phosphodiesterase 4D interacting protein
	SLC13A3	0.983259	0.0249629	NM_001011554	solute carrier family 13 (sodium-dependent dicarboxylate transporter), member 3
	SNAP91	0.978381	0.00592389	NM_014841	synaptosomal-associated protein, 91kDa homolog (mouse)
	SIX1	0.975431	0.0128287	NM_005982	SIX homeobox 1
	TPRA1	0.972972	0.0220651	NM_001142646	transmembrane protein, adipocyte asscociated 1
	CCDC151	0.971331	0.00993251	NM_145045	coiled-coil domain containing 151
	BSPRY	0.967822	0.0021497	NM_017688	B-box and SPRY domain containing
	SGSH	0.967815	0.042709	NM_000199	N-sulfoglucosamine sulfohydrolase
	ZHX2	0.963831	0.00396998	NM_014943	zinc fingers and homeoboxes 2
	PNMA6C	0.961863	0.00739788	NM_001170944	paraneoplastic antigen like 6C
	DTX4	0.953939	0.0407753	NM_015177	deltex homolog 4 (Drosophila)
	PDE4DIP	0.948628	0.0129395	NM_014644	phosphodiesterase 4D interacting protein
	GM2A	0.945927	0.00437732	NM_000405	GM2 ganglioside activator
	GPR146	0.940419	0.0283216	NM_138445	G protein-coupled receptor 146
	ZNF589	0.939601	0.0389554	NM_016089	zinc finger protein 589
	BCL2A1	0.938944	0.00154412	NM_004049	BCL2-related protein A1
	KIAA0408	0.932488	0.00222399	NM_014702	KIAA0408
	SGK1	0.930929	0.0108579	NM_005627	serum/glucocorticoid regulated kinase 1
	DENND5A	0.928749	0.00158552	NM_015213	DENN/MADD domain containing 5A
	AMDHD2	0.924358	0.0423813	NM_001145815	amidohydrolase domain containing 2
	CXCL1	0.922252	0.0325296	NM_001511	chemokine (C-X-C motif) ligand 1 (melanoma growth stimulating activity, alpha)
	ENST00000400702	0.920472	0.00404804	ENST00000400702
	MPDU1	0.918396	0.0111253	NM_004870	mannose-P-dolichol utilization defect 1
	PLIN4	0.918222	0.0332441	NM_001080400	perilipin 4
	CAP2	0.918156	0.0499996	NM_006366	CAP, adenylate cyclase-associated protein, 2 (yeast)
	CYP27A1	0.916656	0.0381637	NM_000784	cytochrome P450, family 27, subfamily A, polypeptide 1
	TMEM37	0.916153	0.0219526	NM_183240	transmembrane protein 37
	CHIT1	0.913745	0.00693336	NM_003465	chitinase 1 (chitotriosidase)
	BTN2A2	0.910822	0.00992532	NM_181531	butyrophilin, subfamily 2, member A2
	TIMP3	0.906896	0.0189923	NM_000362	TIMP metallopeptidase inhibitor 3
	ZNF821	0.905552	0.0303754	NM_017530	zinc finger protein 821
	ANG	0.903504	0.0305583	NM_001145	angiogenin, ribonuclease, RNase A family, 5
	RRAGD	0.901001	0.00628179	NM_021244	Ras-related GTP binding D
	SLC1A7	0.90062	0.00401115	NM_006671	solute carrier family 1 (glutamate transporter), member 7
	SLC2A3	0.9004	0.0227088	NM_006931	solute carrier family 2 (facilitated glucose transporter), member 3
	GBX2	0.898908	0.001705	NM_001485	gastrulation brain homeobox 2
	N4BP2L1	0.898885	0.0256776	NM_052818	NEDD4 binding protein 2-like 1
	GRHL1	0.885894	0.00665962	NM_198182	grainyhead-like 1 (Drosophila)
	CHRFAM7A	0.884393	0.00872142	NM_139320	CHRNA7 (cholinergic receptor, nicotinic, alpha 7, exons 5-10) and FAM7A (family with sequence similarity 7A, exons A-E) fusion
	GK	0.883485	0.0106835	NM_001205019	glycerol kinase
	DBP	0.883226	0.012619	NM_001352	D site of albumin promoter (albumin D-box) binding protein
	CCL28	0.88257	0.0032012	NM_148672	chemokine (C-C motif) ligand 28
	PBX4	0.880464	0.0376308	NM_025245	pre-B-cell leukemia homeobox 4
	NLRP12	0.880336	0.00871894	NM_033297	NLR family, pyrin domain containing 12
	CD83	0.878089	0.0102169	NM_004233	CD83 molecule
	SCN4B	0.876583	0.0231801	NM_174934	sodium channel, voltage-gated, type IV, beta
	NXN	0.876425	0.0474829	NM_022463	nucleoredoxin
	ENST00000378350	0.87269	0.0412059	ENST00000378350
	PYGO1	0.87234	0.0167307	ENST00000302000	pygopus homolog 1 (Drosophila)
	WDFY1	0.867643	0.0096648	NM_020830	WD repeat and FYVE domain containing 1
	CLIC6	0.867023	0.00855068	NM_053277	chloride intracellular channel 6
	DHDH	0.866631	0.0113624	NM_014475	dihydrodiol dehydrogenase (dimeric)
	HLA-DMB	0.863244	0.00459281	NM_002118	major histocompatibility complex, class II, DM beta
	PPIL6	0.86263	0.00392309	NM_173672	peptidylprolyl isomerase (cyclophilin)-like 6
	WBP5	0.862038	0.0120633	NM_016303	WW domain binding protein 5
	AFF1	0.857518	0.00430534	NM_005935	AF4/FMR2 family, member 1
	CDS1	0.854954	0.024058	NM_001263	CDP-diacylglycerol synthase (phosphatidate cytidylyltransferase) 1
	PPP1R3A	0.85199	0.00786487	NM_002711	protein phosphatase 1, regulatory subunit 3A
	LIPG	0.851294	0.00623999	NM_006033	lipase, endothelial
	LRRC32	0.849161	0.0209504	NM_005512	leucine rich repeat containing 32
	PLXNB3	0.845037	0.0187104	NM_001163257	plexin B3
	SH2D3C	0.842761	0.0150427	NM_170600	SH2 domain containing 3C
	CTTNBP2	0.842564	0.0120513	NM_033427	cortactin binding protein 2
	CFB	0.838923	0.0340334	NM_001710	complement factor B
	SULF2	0.836474	0.0291409	NM_018837	sulfatase 2
	TLR7	0.83423	0.00823687	NM_016562	toll-like receptor 7
	CCL3L3	0.834032	0.0317718	NM_001001437	chemokine (C-C motif) ligand 3-like 3
	GPD2	0.833762	0.0046815	NM_001083112	glycerol-3-phosphate dehydrogenase 2 (mitochondrial)
	THC2682885	0.831971	0.00335782	THC2682885
	AVPI1	0.828755	0.0407116	NM_021732	arginine vasopressin-induced 1
	RHOBTB3	0.826513	0.0345065	NM_014899	Rho-related BTB domain containing 3
	CXCL16	0.823246	0.0498357	NM_001100812	chemokine (C-X-C motif) ligand 16
	KIF26A	0.822351	0.0137706	NM_015656	kinesin family member 26A
	DACT3	0.81836	0.00584534	NM_145056	dapper, antagonist of beta-catenin, homolog 3 (Xenopus laevis)
	SWAP70	0.817436	0.0493657	NM_015055	SWAP switching B-cell complex 70kDa subunit
	CHST7	0.816439	0.00941591	NM_019886	carbohydrate (N-acetylglucosamine 6-O) sulfotransferase 7
	PLEKHH3	0.811949	0.0345292	NM_024927	pleckstrin homology domain containing, family H (with MyTH4 domain) member 3
	AV659465	0.811254	0.0337836	AV659465
	IGSF6	0.810139	0.019664	NM_005849	immunoglobulin superfamily, member 6
	GBP5	0.810001	0.0341397	NM_052942	guanylate binding protein 5
	ZBED3	0.807613	0.00145367	NM_032367	zinc finger, BED-type containing 3
	AQP1	0.807447	0.00564465	NM_198098	aquaporin 1 (Colton blood group)
	THC2784818	0.805654	0.00738541	THC2784818
	PNMA5	0.803978	0.019795	NM_052926	paraneoplastic antigen like 5
	CBX4	0.802952	0.0330061	NM_003655	chromobox homolog 4
	PALM	0.802168	0.0049414	NM_002579	paralemmin
	PRKCE	0.799623	0.037723	NM_005400	protein kinase C, epsilon
	BACH2	0.797984	0.0032948	NM_021813	BTB and CNC homology 1, basic leucine zipper transcription factor 2
	UAP1L1	0.797551	0.0411963	NM_207309	UDP-N-acteylglucosamine pyrophosphorylase 1-like 1
	HEYL	0.79623	0.00968236	NM_014571	hairy/enhancer-of-split related with YRPW motif-like
	DUSP10	0.795474	0.0175016	NM_007207	dual specificity phosphatase 10
	SIGLEC15	0.793845	0.00940848	NM_213602	sialic acid binding Ig-like lectin 15
	STX11	0.793474	0.0115459	NM_003764	syntaxin 11
	C17orf51	0.792025	0.00356685	ENST00000468381	chromosome 17 open reading frame 51
	RNF213	0.791997	0.0171979	NM_020954	ring finger protein 213
	SLC22A15	0.791948	0.0149022	NM_018420	solute carrier family 22, member 15
	CGN	0.785232	0.00922502	NM_020770	cingulin
	ZFYVE26	0.784717	0.0137099	NM_015346	zinc finger, FYVE domain containing 26
	SDSL	0.782902	0.00109349	NM_138432	serine dehydratase-like
	AF339771	0.78257	0.0291321	AF339771
	CAB39L	0.782155	0.0176583	NM_030925	calcium binding protein 39-like
	SMO	0.782116	0.00155576	NM_005631	smoothened, frizzled family receptor
	HIVEP2	0.780903	0.0429565	NM_006734	human immunodeficiency virus type I enhancer binding protein 2
	HTR2B	0.777324	0.0138258	NM_000867	5-hydroxytryptamine (serotonin) receptor 2B
	ZNF555	0.776695	0.0174493	NM_152791	zinc finger protein 555
	TMEM121	0.776042	0.0188517	NM_025268	transmembrane protein 121
	FUT1	0.775014	0.00233166	NM_000148	fucosyltransferase 1 (galactoside 2-alpha-L-fucosyltransferase, H blood group)
	APBB1	0.774907	0.0382426	NM_001164	amyloid beta (A4) precursor protein-binding, family B, member 1 (Fe65)
	MAP3K9	0.774004	0.0196217	NM_033141	mitogen-activated protein kinase kinase kinase 9
	CCNO	0.772561	0.028584	NM_021147	cyclin O
	KCNH2	0.77254	0.0011322	NM_172056	potassium voltage-gated channel, subfamily H (eag-related), member 2
	SLC17A5	0.772199	0.0231027	NM_012434	solute carrier family 17 (anion/sugar transporter), member 5
	PNMA6A	0.770137	0.00345114	NM_032882	paraneoplastic antigen like 6A
	BASP1	0.766949	0.0201152	NM_006317	brain abundant, membrane attached signal protein 1
	MPP2	0.766139	0.00409544	NM_005374	membrane protein, palmitoylated 2 (MAGUK p55 subfamily member 2)
	PPARA	0.766004	0.00839297	NM_005036	peroxisome proliferator-activated receptor alpha
	GALM	0.762342	0.0101891	NM_138801	galactose mutarotase (aldose 1-epimerase)
	KIAA1614	0.761605	0.00863524	NM_020950	KIAA1614
	LSR	0.761055	0.0256062	NM_205834	lipolysis stimulated lipoprotein receptor
	SLC25A29	0.760584	0.0175444	NM_001039355	solute carrier family 25, member 29
	ARHGAP20	0.759378	0.0147804	NM_020809	Rho GTPase activating protein 20
	BCL2	0.757802	0.0455237	NM_000633	B-cell CLL/lymphoma 2
	FLNA	0.754776	0.0169171	NM_001110556	filamin A, alpha
	MGLL	0.751678	0.0341589	NM_007283	monoglyceride lipase
	RAI14	0.751462	0.0176181	NM_015577	retinoic acid induced 14
	CCL4	0.751176	0.0126968	NM_002984	chemokine (C-C motif) ligand 4
	GMPR	0.744108	0.01176	NM_006877	guanosine monophosphate reductase
	MAPK10	0.74308	0.0443172	NM_138980	mitogen-activated protein kinase 10
	PTAFR	0.742097	0.00320629	NM_000952	platelet-activating factor receptor
	RHOQ	0.740173	0.0026348	NM_012249	ras homolog gene family, member Q
	BCL2	0.739633	0.0407026	NM_000657	B-cell CLL/lymphoma 2
	GIMAP5	0.737761	0.00806923	NM_018384	GTPase, IMAP family member 5
	MFI2	0.735807	0.0167647	NM_033316	antigen p97 (melanoma associated) identified by monoclonal antibodies 133.2 and 96.5
	COL4A3BP	0.731101	0.0426941	NM_001130105	collagen, type IV, alpha 3 (Goodpasture antigen) binding protein
	ADM2	0.73065	0.00406278	NM_024866	adrenomedullin 2
	RGS1	0.730086	0.00713727	NM_002922	regulator of G-protein signaling 1
	LSS	0.729867	0.0233198	NM_001001438	lanosterol synthase (2,3-oxidosqualene-lanosterol cyclase)
	RNF213	0.727963	0.00930882	NM_020914	ring finger protein 213
	RILPL1	0.727803	0.0232525	NM_178314	Rab interacting lysosomal protein-like 1
	TMEM140	0.727742	0.0371687	NM_018295	transmembrane protein 140
	OPTN	0.727024	0.00596929	NM_001008211	optineurin
	WNK1	0.724026	0.00812051	NM_001184985	WNK lysine deficient protein kinase 1
	JPH1	0.721767	0.00324384	NM_020647	junctophilin 1
	GPER	0.718034	0.0152631	NM_001039966	G protein-coupled estrogen receptor 1
	MEP1A	0.71733	0.0423745	NM_005588	meprin A, alpha (PABA peptide hydrolase)
	CABLES1	0.717298	0.00309861	NM_138375	Cdk5 and Abl enzyme substrate 1
	RHEBL1	0.714588	0.00369523	NM_144593	Ras homolog enriched in brain like 1
	SYNGR3	0.713537	0.0149709	NM_004209	synaptogyrin 3
	DSC2	0.712022	0.0297809	NM_024422	desmocollin 2
	ENST00000415882	0.710959	0.00329608	ENST00000415882
	AP1S3	0.710023	0.0186645	NM_001039569	adaptor-related protein complex 1, sigma 3 subunit
	APOL4	0.708212	0.0432155	NM_030643	apolipoprotein L, 4
	MRAS	0.707011	0.0139692	NM_012219	muscle RAS oncogene homolog
	ZNF880	0.706726	0.00268226	ENST00000344085	zinc finger protein 880
	TRAF5	0.706449	0.0218259	NM_004619	TNF receptor-associated factor 5
	PIK3CD	0.704991	0.00168207	NM_005026	phosphoinositide-3-kinase, catalytic, delta polypeptide
	PHACTR4	0.703601	0.0158596	NM_001048183	phosphatase and actin regulator 4
	ASAH1	0.703557	0.00364666	NM_177924	N-acylsphingosine amidohydrolase (acid ceramidase) 1
	DDIT3	0.700004	0.00750801	NM_004083	DNA-damage-inducible transcript 3
	PLEKHG3	0.699581	0.00298828	NM_015549	pleckstrin homology domain containing, family G (with RhoGef domain) member 3
	HSPA6	0.698853	0.0449322	NM_002155	heat shock 70kDa protein 6 (HSP70B')
	SLC12A7	0.698048	0.0255057	NM_006598	solute carrier family 12 (potassium/chloride transporters), member 7
	GTF2IRD1	0.697256	0.00441493	NM_005685	GTF2I repeat domain containing 1
	C13orf15	0.696082	0.0172864	NM_014059	chromosome 13 open reading frame 15
	PELI3	0.695097	0.0210469	NM_145065	pellino homolog 3 (Drosophila)
	IRGM	0.694253	0.0386872	ENST00000520549	immunity-related GTPase family, M
	ARSK	0.693742	0.0215896	NM_198150	arylsulfatase family, member K
	TRIP10	0.692029	0.0164548	NM_004240	thyroid hormone receptor interactor 10
	SLC2A10	0.68706	0.0218336	NM_030777	solute carrier family 2 (facilitated glucose transporter), member 10
	FAM180A	0.687017	0.00583118	NM_205855	family with sequence similarity 180, member A
	MAP1B	0.686582	0.0120211	NM_005909	microtubule-associated protein 1B
	WTAP	0.683699	0.0041004	NM_152858	Wilms tumor 1 associated protein
	FBXL2	0.678957	0.0428439	NM_012157	F-box and leucine-rich repeat protein 2
	DNAJC6	0.678662	0.000873182	NM_014787	DnaJ (Hsp40) homolog, subfamily C, member 6
	B4GALT5	0.676314	0.00383757	NM_004776	UDP-Gal:betaGlcNAc beta 1,4- galactosyltransferase, polypeptide 5
	CCPG1	0.674992	0.00635121	NM_020739	cell cycle progression 1
	SLC16A5	0.670746	0.0142684	NM_004695	solute carrier family 16, member 5 (monocarboxylic acid transporter 6)
	FZD2	0.668867	0.0356252	NM_001466	frizzled family receptor 2
	C9orf125	0.668325	0.00339793	NM_032342	chromosome 9 open reading frame 125
	RCAN1	0.663694	0.00758517	NM_004414	regulator of calcineurin 1
	SPINK1	0.663421	0.0196212	NM_003122	serine peptidase inhibitor, Kazal type 1
	PHLDA3	0.662789	0.0122764	NM_012396	pleckstrin homology-like domain, family A, member 3
	MMP25	0.657073	0.00453913	NM_022468	matrix metallopeptidase 25
	RAB32	0.654497	0.0211773	NM_006834	RAB32, member RAS oncogene family
	NAA16	0.653276	0.003815	NM_024561	N(alpha)-acetyltransferase 16, NatA auxiliary subunit
	ATP6V1H	0.649791	0.0329222	NM_015941	ATPase, H+ transporting, lysosomal 50/57kDa, V1 subunit H
	HSD17B14	0.644804	0.0074235	NM_016246	hydroxysteroid (17-beta) dehydrogenase 14
	HCN3	0.644007	0.00823715	NM_020897	hyperpolarization activated cyclic nucleotide-gated potassium channel 3
	CCDC64	0.639747	0.0468522	NM_207311	coiled-coil domain containing 64
	GDPD3	0.638229	0.00101167	NM_024307	glycerophosphodiester phosphodiesterase domain containing 3
	IL2RB	0.637791	0.00225985	NM_000878	interleukin 2 receptor, beta
	FAM181B	0.636755	0.00366602	NM_175885	family with sequence similarity 181, member B
	C5orf62	0.629342	0.000182327	NM_032947	chromosome 5 open reading frame 62
	CLIP4	0.628615	0.00963088	NM_024692	CAP-GLY domain containing linker protein family, member 4
	PDE4DIP	0.627825	0.0049716	ENST00000529945	phosphodiesterase 4D interacting protein
	H2AFY2	0.627142	0.00822997	NM_018649	H2A histone family, member Y2
	MAP3K12	0.61937	0.0223388	NM_006301	mitogen-activated protein kinase kinase kinase 12
	FNBP1L	0.615684	0.000986351	NM_001024948	formin binding protein 1-like
	MPZL1	0.615591	0.0206841	NM_003953	myelin protein zero-like 1
	BMP7	0.615402	0.000122166	NM_001719	bone morphogenetic protein 7
	Down-regulated genes
	Gene Name	log2 (fold_change)	p-value	Systematic Name	Description
	ALLC	-3.05377	0.00629822	NM_018436	allantoicase
	SPDYA	-2.2586	0.0101921	NM_001008779	speedy homolog A (Xenopus laevis)
	LANCL2	-2.07507	0.017661	NM_018697	LanC lantibiotic synthetase component C-like 2 (bacterial)
	CTNND2	-1.99256	0.0110289	NM_001332	catenin (cadherin-associated protein), delta 2 (neural plakophilin-related arm-repeat protein)
	CCDC164	-1.95152	0.00156373	NM_145038	coiled-coil domain containing 164
	TMEM2	-1.91392	0.0316668	NM_013390	transmembrane protein 2
	HEY2	-1.69458	0.00778029	NM_012259	hairy/enhancer-of-split related with YRPW motif 2
	C1QC	-1.64884	0.0156476	NM_172369	complement component 1, q subcomponent, C chain
	EIF3D	-1.57122	0.0186361	ENST00000402116	eukaryotic translation initiation factor 3, subunit D
	ADAM19	-1.4525	0.0384569	NM_033274	ADAM metallopeptidase domain 19
	PLK2	-1.45124	0.000388878	NM_006622	polo-like kinase 2
	NGFR	-1.44274	0.0243104	NM_002507	nerve growth factor receptor
	STAMBPL1	-1.33541	0.00422858	NM_020799	STAM binding protein-like 1
	ESR1	-1.30625	0.0398688	NM_000125	estrogen receptor 1
	WNT5A	-1.30084	0.00454365	NM_003392	wingless-type MMTV integration site family, member 5A
	CAPZB	-1.29645	0.0277088	NM_001206540	capping protein (actin filament) muscle Z-line, beta
	FAM151A	-1.28156	0.0106329	NM_176782	family with sequence similarity 151, member A
	TPPP3	-1.26397	0.024744	NM_016140	tubulin polymerization-promoting protein family member 3
	STK17B	-1.25189	0.0334406	BC052561	serine/threonine kinase 17b
	KCNK10	-1.25174	0.00613432	NM_021161	potassium channel, subfamily K, member 10
	ADORA3	-1.2496	0.0211242	NM_000677	adenosine A3 receptor
	COLEC12	-1.17508	0.0055244	NM_130386	collectin sub-family member 12
	ENST00000366713	-1.16021	0.0139067	ENST00000366713
	LONRF2	-1.15626	0.017961	NM_198461	LON peptidase N-terminal domain and ring finger 2
	FGL1	-1.15154	0.0140655	NM_201553	fibrinogen-like 1
	TMPRSS13	-1.1513	0.0450532	NM_001206790	transmembrane protease, serine 13
	FPR1	-1.1444	0.00336916	NM_002029	formyl peptide receptor 1
	CXCR3	-1.10083	0.00780153	NM_001504	chemokine (C-X-C motif) receptor 3
	TNFRSF11B	-1.07688	0.0129037	NM_002546	tumor necrosis factor receptor superfamily, member 11b
	RPS26	-1.06677	0.0142044	NM_001029	ribosomal protein S26
	FCGBP	-1.0612	0.0140324	NM_003890	Fc fragment of IgG binding protein
	GABRD	-1.04426	0.0482163	NM_000815	gamma-aminobutyric acid (GABA) A receptor, delta
	CCL1	-1.0329	0.0056962	NM_002981	chemokine (C-C motif) ligand 1
	AREG	-1.03173	0.0251033	NM_001657	amphiregulin
	PRR5L	-1.01337	0.0298559	NM_024841	proline rich 5 like
	UBIAD1	-1.01256	0.000641366	NM_013319	UbiA prenyltransferase domain containing 1
	ZNF385B	-1.00627	0.0139342	NM_152520	zinc finger protein 385B
	KIF25	-1.00516	0.00164343	NM_030615	kinesin family member 25
	CXCR7	-1.0038	0.00560369	NM_020311	chemokine (C-X-C motif) receptor 7
	IPCEF1	-0.997491	0.038761	NM_001130699	interaction protein for cytohesin exchange factors 1
	THC2633659	-0.995002	0.0302868	THC2633659
	ZNF850	-0.986927	0.0148344	NM_001193552	zinc finger protein 850
	TRPM3	-0.979736	0.0123471	NM_001007471	transient receptor potential cation channel, subfamily M, member 3
	GPATCH4	-0.979573	0.0348338	ENST00000334588	G patch domain containing 4
	ENHO	-0.976593	0.0266408	NM_198573	energy homeostasis associated
	C17orf51	-0.972791	0.00743138	NM_001113434	chromosome 17 open reading frame 51
	RADIL	-0.945142	0.00792337	NM_018059	Ras association and DIL domains
	THC2619755	-0.943635	0.0173212	THC2619755
	PVR	-0.943487	0.0468014	NM_006505	poliovirus receptor
	GPR88	-0.938476	0.0440876	NM_022049	G protein-coupled receptor 88
	NOTCH3	-0.938045	0.0389578	NM_000435	notch 3
	ENPP1	-0.925644	0.00506788	NM_006208	ectonucleotide pyrophosphatase/phosphodiesterase 1
	SUSD2	-0.921329	0.0317162	NM_019601	sushi domain containing 2
	SHROOM2	-0.913419	0.0295312	NM_001649	shroom family member 2
	LRRC4	-0.909226	0.0373036	NM_022143	leucine rich repeat containing 4
	OPN1MW	-0.903358	0.00977264	NM_000513	opsin 1 (cone pigments), medium-wave-sensitive
	ENAH	-0.901264	0.0041449	NM_001008493	enabled homolog (Drosophila)
	KIT	-0.893022	0.0321905	NM_000222	v-kit Hardy-Zuckerman 4 feline sarcoma viral oncogene homolog
	PRICKLE1	-0.890516	0.0341886	NM_153026	prickle homolog 1 (Drosophila)
	NOP56	-0.877676	0.0454244	NM_006392	NOP56 ribonucleoprotein homolog (yeast)
	YPEL1	-0.876226	0.0019635	NM_013313	yippee-like 1 (Drosophila)
	CREB5	-0.858804	0.0214343	NM_182898	cAMP responsive element binding protein 5
	TNFRSF21	-0.855264	0.0171808	NM_014452	tumor necrosis factor receptor superfamily, member 21
	BSN	-0.853566	0.0182521	NM_003458	bassoon (presynaptic cytomatrix protein)
	BIN1	-0.847976	0.0129568	NM_139346	bridging integrator 1
	AJAP1	-0.846717	0.0469571	NM_018836	adherens junctions associated protein 1
	CITED2	-0.839016	0.0272253	NM_006079	Cbp/p300-interacting transactivator, with Glu/Asp-rich carboxy-terminal domain, 2
	ZNF784	-0.837133	0.01434	NM_203374	zinc finger protein 784
	SPARCL1	-0.8353	0.0397935	NM_004684	SPARC-like 1 (hevin)
	TMEM170B	-0.830376	0.005021	NM_001100829	transmembrane protein 170B
	FAM86B1	-0.822675	0.0212408	NM_001083537	family with sequence similarity 86, member B1
	SLC23A3	-0.822477	0.00468056	NM_144712	solute carrier family 23 (nucleobase transporters), member 3
	KCNJ14	-0.817144	0.000383983	NM_170720	potassium inwardly-rectifying channel, subfamily J, member 14
	TBX15	-0.81599	0.0303412	NM_152380	T-box 15
	PDGFRA	-0.803091	0.0243089	NM_006206	platelet-derived growth factor receptor, alpha polypeptide
	URB2	-0.802302	0.027943	NM_014777	URB2 ribosome biogenesis 2 homolog (S. cerevisiae)
	NT5DC2	-0.800732	0.00905279	NM_022908	5'-nucleotidase domain containing 2
	SLITRK5	-0.795739	0.0144616	NM_015567	SLIT and NTRK-like family, member 5
	ING5	-0.790453	0.00113338	NM_032329	inhibitor of growth family, member 5
	C6orf97	-0.78648	0.0316907	NM_025059	chromosome 6 open reading frame 97
	ING3	-0.78255	0.0193413	NM_019071	inhibitor of growth family, member 3
	PSTK	-0.782281	0.000735698	NM_153336	phosphoseryl-tRNA kinase
	C4orf21	-0.781629	0.0209259	ENST00000264370	chromosome 4 open reading frame 21
	CTNND1	-0.78082	0.0109279	NM_001206885	catenin (cadherin-associated protein), delta 1
	ZNF367	-0.776697	0.00752389	NM_153695	zinc finger protein 367
	BMP2	-0.774356	0.0121127	NM_001200	bone morphogenetic protein 2
	THC2676284	-0.770782	0.0197155	THC2676284
	ADAMTS4	-0.769464	0.0296885	NM_005099	ADAM metallopeptidase with thrombospondin type 1 motif, 4
	ATM	-0.766506	0.0408215	ENST00000389511	ataxia telangiectasia mutated
	PLEKHG2	-0.765438	0.00490614	NM_022835	pleckstrin homology domain containing, family G (with RhoGef domain) member 2
	LENG1	-0.763788	0.00577368	NM_024316	leukocyte receptor cluster (LRC) member 1
	MYC	-0.758614	0.0184491	NM_002467	v-myc myelocytomatosis viral oncogene homolog (avian)
	ADAMTS17	-0.75336	0.0131312	ENST00000378898	ADAM metallopeptidase with thrombospondin type 1 motif, 17
	ANTXR2	-0.749169	0.0185523	NM_058172	anthrax toxin receptor 2
	CD14	-0.74876	0.0460367	NM_001174104	CD14 molecule
	LRRC8C	-0.747782	0.0389323	NM_032270	leucine rich repeat containing 8 family, member C
	THC2647746	-0.746685	0.0104063	THC2647746
	SENP6	-0.741999	0.0467222	NM_015571	SUMO1/sentrin specific peptidase 6
	ANTXR1	-0.740998	0.0265624	NM_032208	anthrax toxin receptor 1
	BEX2	-0.740262	0.0296113	NM_001168399	brain expressed X-linked 2
	IBA57	-0.740098	0.00546641	NM_001010867	IBA57, iron-sulfur cluster assembly homolog (S. cerevisiae)
	DNMBP	-0.738567	0.0211319	NM_015221	dynamin binding protein
	NRAP	-0.736996	0.0404781	NM_198060	nebulin-related anchoring protein
	NR2C2AP	-0.735765	0.0235515	NM_176880	nuclear receptor 2C2-associated protein
	KDELC2	-0.735398	0.043098	NM_153705	KDEL (Lys-Asp-Glu-Leu) containing 2
	ZNF140	-0.733254	0.0024502	NM_003440	zinc finger protein 140
	ADRB2	-0.731552	0.00329667	NM_000024	adrenergic, beta-2-, receptor, surface
	NRG1	-0.727948	0.0332426	AF176921	neuregulin 1
	DHRS9	-0.727451	0.0126205	NM_005771	dehydrogenase/reductase (SDR family) member 9
	ERVMER34-1	-0.726923	0.00667145	NM_024534	endogenous retrovirus group MER34, member 1
	ADAMTS17	-0.721219	0.0182568	NM_139057	ADAM metallopeptidase with thrombospondin type 1 motif, 17
	PID1	-0.714948	0.0155812	NM_017933	phosphotyrosine interaction domain containing 1
	AK127417	-0.712124	0.0312931	AK127417
	AKNA	-0.71133	0.0462388	NM_030767	AT-hook transcription factor
	TNFRSF11A	-0.711187	0.0488404	NM_003839	tumor necrosis factor receptor superfamily, member 11a, NFKB activator
	TTC36	-0.70862	0.016485	NM_001080441	tetratricopeptide repeat domain 36
	C15orf26	-0.706426	0.0099749	NM_173528	chromosome 15 open reading frame 26
	CCDC166	-0.70389	0.0398701	NM_001162914	coiled-coil domain containing 166
	RDH10	-0.702326	0.00902995	NM_172037	retinol dehydrogenase 10 (all-trans)
	BMP4	-0.698928	0.0454327	NM_001202	bone morphogenetic protein 4
	GRWD1	-0.692725	0.00279755	NM_031485	glutamate-rich WD repeat containing 1
	GABRB2	-0.691417	0.0270899	NM_021911	gamma-aminobutyric acid (GABA) A receptor, beta 2
	RIOK1	-0.69096	0.00885371	NM_153005	RIO kinase 1 (yeast)
	SZT2	-0.685376	0.0303815	NM_015284	seizure threshold 2 homolog (mouse)
	SMOX	-0.684123	0.0176726	NM_175839	spermine oxidase
	KLRG2	-0.683187	0.0300474	NM_198508	killer cell lectin-like receptor subfamily G, member 2
	GPR68	-0.682401	0.00174789	NM_003485	G protein-coupled receptor 68
	RGS18	-0.680443	0.0192518	NM_130782	regulator of G-protein signaling 18
	INTS7	-0.679529	0.000963314	NM_015434	integrator complex subunit 7
	UNC5B	-0.679446	0.00921007	NM_170744	unc-5 homolog B (C. elegans)
	SSX2	-0.67672	0.0364978	NM_175698	synovial sarcoma, X breakpoint 2
	LBH	-0.671299	0.01973	NM_030915	limb bud and heart development homolog (mouse)
	FLJ33544	-0.662021	0.00448725	AK090863	uncharacterized LOC728283
	CLSPN	-0.661794	0.0406541	NM_022111	claspin
	TXLNB	-0.657321	0.000183367	NM_153235	taxilin beta
	MOCS1	-0.65483	0.00479925	NM_005943	molybdenum cofactor synthesis 1
	FIZ1	-0.653398	0.00469805	NM_032836	FLT3-interacting zinc finger 1
	ADAMTS1	-0.649396	0.0358647	NM_006988	ADAM metallopeptidase with thrombospondin type 1 motif, 1
	TPRX1	-0.648497	0.0411846	NM_198479	tetra-peptide repeat homeobox 1
	IPCEF1	-0.647849	0.0240352	NM_015553	interaction protein for cytohesin exchange factors 1
	FGFR3	-0.64655	0.014268	NM_000142	fibroblast growth factor receptor 3
	GNAI1	-0.643621	0.00352169	NM_002069	guanine nucleotide binding protein (G protein), alpha inhibiting activity polypeptide 1
	SPATA24	-0.639008	0.00817137	NM_194296	spermatogenesis associated 24
	CCL2	-0.630772	0.0012749	NM_002982	chemokine (C-C motif) ligand 2
	S100A3	-0.629876	0.0060141	NM_002960	S100 calcium binding protein A3
	ZNF296	-0.629471	0.000427393	NM_145288	zinc finger protein 296
	OSBPL3	-0.627102	0.00229348	NM_015550	oxysterol binding protein-like 3
	LRPAP1	-0.624891	0.0422262	NM_002337	low density lipoprotein receptor-related protein associated protein 1
	RASD2	-0.615341	0.0110004	NM_014310	RASD family, member 2
	C12orf34	-0.613372	0.0185536	NM_032829	chromosome 12 open reading frame 34

## Sheet: Table S3
	Table S3: List of differentially expressed genes in C. glabrata Cgyps1-11D-infected THP-1 macrophages
	Up-regulated genes
	Gene Name	log2 (fold_change)	p-value	Systematic Name	Description
	SIX6	4.67899	0.00342405	NM_007374	SIX homeobox 6
	AGBL1	4.43336	0.0106361	NM_152336	ATP/GTP binding protein-like 1
	CLEC12A	2.92763	0.0261953	NM_138337	C-type lectin domain family 12, member A
	TRIM63	2.75695	0.00378665	NM_032588	tripartite motif containing 63
	SSTR2	2.06181	0.0197368	NM_001050	somatostatin receptor 2
	HCAR3	2.0282	0.0151349	NM_006018	hydroxycarboxylic acid receptor 3
	AICDA	2.00524	0.0307807	NM_020661	activation-induced cytidine deaminase
	AK7	1.8708	0.000209575	NM_152327	adenylate kinase 7
	ENST00000507496	1.79887	0.0487497	ENST00000507496
	SDS	1.78709	0.00293817	NM_006843	serine dehydratase
	NAV2	1.75509	0.00417583	NM_182964	neuron navigator 2
	RAB27B	1.7169	0.0130574	NM_004163	RAB27B, member RAS oncogene family
	GREB1	1.63716	0.0441128	NM_014668	growth regulation by estrogen in breast cancer 1
	BHLHE41	1.61637	0.0427098	NM_030762	basic helix-loop-helix family, member e41
	THC2668129	1.60374	0.0388529	THC2668129
	PADI1	1.39144	0.0443196	NM_013358	peptidyl arginine deiminase, type I
	OR2AG2	1.38997	0.0291725	NM_001004490	olfactory receptor, family 2, subfamily AG, member 2
	ATP6V0D2	1.2646	0.0224277	NM_152565	ATPase, H+ transporting, lysosomal 38kDa, V0 subunit d2
	ROR2	1.24817	0.0437113	NM_004560	receptor tyrosine kinase-like orphan receptor 2
	BCL11A	1.22396	0.032912	NM_018014	B-cell CLL/lymphoma 11A (zinc finger protein)
	BCL11A	1.22116	0.0243945	NM_022893	B-cell CLL/lymphoma 11A (zinc finger protein)
	CCRL2	1.20768	0.00382191	NM_003965	chemokine (C-C motif) receptor-like 2
	TSPAN10	1.16544	0.0194761	NM_031945	tetraspanin 10
	PRR18	1.14449	0.0307945	NM_175922	proline rich 18
	GZMH	1.14141	0.0439656	NM_033423	granzyme H (cathepsin G-like 2, protein h-CCPX)
	C1orf93	1.1358	0.021267	NM_001195736	chromosome 1 open reading frame 93
	GADD45B	1.13436	0.00217393	NM_015675	growth arrest and DNA-damage-inducible, beta
	BC031250	1.12493	0.00743561	BC031250
	DENND2D	1.11686	0.00369418	NM_024901	DENN/MADD domain containing 2D
	SLC26A11	1.11488	0.0287212	NM_173626	solute carrier family 26, member 11
	TDRD9	1.1125	0.0202407	NM_153046	tudor domain containing 9
	TBC1D2	1.07146	0.0231214	NM_018421	TBC1 domain family, member 2
	CTTNBP2	1.04714	0.0422305	NM_033427	cortactin binding protein 2
	FBXO27	1.04511	0.00381702	NM_178820	F-box protein 27
	CCDC85A	1.04266	0.0295603	NM_001080433	coiled-coil domain containing 85A
	DRGX	1.04045	0.0274589	NM_001080520	dorsal root ganglia homeobox
	MREG	1.03467	0.0487567	NM_018000	melanoregulin
	P2RX7	1.0327	0.00646032	NM_002562	purinergic receptor P2X, ligand-gated ion channel, 7
	TNFSF9	1.00203	0.0130892	NM_003811	tumor necrosis factor (ligand) superfamily, member 9
	ANKRD34B	0.999821	0.0462424	NM_001004441	ankyrin repeat domain 34B
	CXCR4	0.996947	0.048309	NM_001008540	chemokine (C-X-C motif) receptor 4
	CNTD1	0.99151	0.0317058	NM_173478	cyclin N-terminal domain containing 1
	NOV	0.987564	0.0191404	NM_002514	nephroblastoma overexpressed gene
	PDE4DIP	0.981096	0.0139349	NM_022359	phosphodiesterase 4D interacting protein
	AAGAB	0.976004	0.0143542	NM_024666	alpha- and gamma-adaptin binding protein
	PROC	0.961442	0.00147521	NM_000312	protein C (inactivator of coagulation factors Va and VIIIa)
	CYP27A1	0.956416	0.0267138	NM_000784	cytochrome P450, family 27, subfamily A, polypeptide 1
	NUPR1	0.943725	0.00103396	NM_001042483	nuclear protein, transcriptional regulator, 1
	ENST00000517927	0.935613	0.0102572	ENST00000517927
	ZRANB3	0.922502	0.0491718	NM_032143	zinc finger, RAN-binding domain containing 3
	AK5	0.920729	0.0163188	NM_012093	adenylate kinase 5
	SLC1A7	0.919495	0.0260931	NM_006671	solute carrier family 1 (glutamate transporter), member 7
	OLIG1	0.911816	0.0185275	NM_138983	oligodendrocyte transcription factor 1
	SH3BP5	0.892266	0.0433405	NM_004844	SH3-domain binding protein 5 (BTK-associated)
	C17orf104	0.889905	0.00508867	NM_001145080	chromosome 17 open reading frame 104
	FNIP2	0.872799	0.0141362	NM_020840	folliculin interacting protein 2
	KIAA1614	0.872488	0.0118239	NM_020950	KIAA1614
	OAS2	0.86707	0.0316632	NM_001032731	2'-5'-oligoadenylate synthetase 2, 69/71kDa
	DMBX1	0.866912	0.0405471	NM_147192	diencephalon/mesencephalon homeobox 1
	RTN4R	0.865531	0.0117119	NM_023004	reticulon 4 receptor
	TMEM37	0.86087	0.036812	NM_183240	transmembrane protein 37
	ST7-AS1	0.857933	0.0485286	NR_002330	ST7 antisense RNA 1 (non-protein coding)
	MEP1A	0.857892	0.0244111	NM_005588	meprin A, alpha (PABA peptide hydrolase)
	PLIN4	0.854326	0.0368178	NM_001080400	perilipin 4
	SSPN	0.852904	0.00436168	NM_005086	sarcospan (Kras oncogene-associated gene)
	PAQR9	0.846896	0.0124084	NM_198504	progestin and adipoQ receptor family member IX
	TRIM47	0.844981	0.0297226	NM_033452	tripartite motif containing 47
	CEBPB	0.833016	0.0397444	NM_005194	CCAAT/enhancer binding protein (C/EBP), beta
	ENST00000536678	0.825624	0.0337912	ENST00000536678
	DTX1	0.822764	0.0186168	NM_004416	deltex homolog 1 (Drosophila)
	TLR7	0.820057	0.0252843	NM_016562	toll-like receptor 7
	ZNF395	0.818507	0.0189518	NM_018660	zinc finger protein 395
	HLA-DMB	0.817045	0.0270593	NM_002118	major histocompatibility complex, class II, DM beta
	PYGO1	0.81673	0.0111351	ENST00000302000	pygopus homolog 1 (Drosophila)
	KLHL30	0.816126	0.0286312	NM_198582	kelch-like 30 (Drosophila)
	SNAP91	0.81268	0.00160215	NM_014841	synaptosomal-associated protein, 91kDa homolog (mouse)
	PPP1R3A	0.804808	0.0459092	NM_002711	protein phosphatase 1, regulatory subunit 3A
	BSPRY	0.801751	0.0248644	NM_017688	B-box and SPRY domain containing
	CAB39L	0.800056	0.0110263	NM_030925	calcium binding protein 39-like
	MPDU1	0.795981	0.00243574	NM_004870	mannose-P-dolichol utilization defect 1
	C14orf109	0.794301	0.0019983	NM_001098621	chromosome 14 open reading frame 109
	PHACTR1	0.793655	0.013102	NM_030948	phosphatase and actin regulator 1
	DRAM1	0.792516	0.046337	NM_018370	DNA-damage regulated autophagy modulator 1
	NUPL1	0.786509	0.0413705	ENST00000466694	nucleoporin like 1
	DLX6	0.78593	0.0467571	NM_005222	distal-less homeobox 6
	MARCH9	0.784136	0.0159584	NM_138396	membrane-associated ring finger (C3HC4) 9
	ZIC2	0.781052	0.0421895	NM_007129	Zic family member 2
	KLHL24	0.775236	0.0299146	NM_017644	kelch-like 24 (Drosophila)
	TESK2	0.774636	0.00833157	NM_007170	testis-specific kinase 2
	MGA	0.77209	0.0374275	NM_001080541	MAX gene associated
	DHDH	0.76728	0.0396443	NM_014475	dihydrodiol dehydrogenase (dimeric)
	POU3F2	0.764212	0.0189729	NM_005604	POU class 3 homeobox 2
	PLCL1	0.763008	0.0362059	NM_006226	phospholipase C-like 1
	TPRA1	0.761849	0.0320114	NM_001142646	transmembrane protein, adipocyte asscociated 1
	LITAF	0.758921	0.021608	NM_004862	lipopolysaccharide-induced TNF factor
	SLC17A5	0.755742	0.00879734	NM_012434	solute carrier family 17 (anion/sugar transporter), member 5
	ENST00000390468	0.753685	0.00255332	ENST00000390468
	THC2784818	0.749849	0.0123848	THC2784818
	CCNC	0.749827	0.0186431	BC026272	cyclin C
	THRA	0.747625	0.0128795	NM_003250	thyroid hormone receptor, alpha
	DBP	0.74387	0.0172324	NM_001352	D site of albumin promoter (albumin D-box) binding protein
	REN	0.741669	0.00394256	NM_000537	renin
	SDSL	0.739275	0.0086241	NM_138432	serine dehydratase-like
	ANKRD58	0.739226	0.0222382	NM_001105576	ankyrin repeat domain 58
	FAM27E3	0.737707	0.036296	XM_001720463	family with sequence similarity 27, member E3
	IDO1	0.736949	0.0387198	NM_002164	indoleamine 2,3-dioxygenase 1
	PNMA6A	0.735732	0.0252654	NM_032882	paraneoplastic antigen like 6A
	MCOLN3	0.733475	0.0412552	ENST00000370587	mucolipin 3
	NEURL2	0.732685	0.0251374	NM_080749	neuralized homolog 2 (Drosophila)
	ENO2	0.732202	0.00402313	NM_001975	enolase 2 (gamma, neuronal)
	THC2682885	0.730564	0.00182566	THC2682885
	RASGRP3	0.724035	0.0089708	NM_170672	RAS guanyl releasing protein 3 (calcium and DAG-regulated)
	GNPTAB	0.716967	0.0377535	NM_024312	N-acetylglucosamine-1-phosphate transferase, alpha and beta subunits
	DDIT4L	0.716924	0.00401716	NM_145244	DNA-damage-inducible transcript 4-like
	PRRT3	0.714663	0.00969328	NM_207351	proline-rich transmembrane protein 3
	B3GNT8	0.712994	0.00627996	NM_198540	UDP-GlcNAc:betaGal beta-1,3-N-acetylglucosaminyltransferase 8
	LCE3E	0.712869	0.044369	NM_178435	late cornified envelope 3E
	B3GNT5	0.709709	0.0250921	NM_032047	UDP-GlcNAc:betaGal beta-1,3-N-acetylglucosaminyltransferase 5
	ST18	0.700421	0.0322858	NM_014682	suppression of tumorigenicity 18 (breast carcinoma) (zinc finger protein)
	DNAH12	0.696627	0.00303118	NM_178504	dynein, axonemal, heavy chain 12
	TNPO1	0.693325	0.0120373	NM_002270	transportin 1
	CABLES1	0.692935	0.000547535	NM_138375	Cdk5 and Abl enzyme substrate 1
	ARHGAP20	0.691146	0.024166	NM_020809	Rho GTPase activating protein 20
	ZNF821	0.684604	0.0381361	NM_017530	zinc finger protein 821
	GLI1	0.677827	0.0318436	NM_005269	GLI family zinc finger 1
	ENST00000543306	0.672016	0.017871	ENST00000543306
	INPP5F	0.669993	0.00846397	NM_014937	inositol polyphosphate-5-phosphatase F
	AAK1	0.66466	0.00792446	ENST00000406297	AP2 associated kinase 1
	RARRES1	0.663303	0.00385012	NM_002888	retinoic acid receptor responder (tazarotene induced) 1
	ELOVL4	0.660607	0.0381084	NM_022726	ELOVL fatty acid elongase 4
	BCL2	0.657519	0.020086	NM_000657	B-cell CLL/lymphoma 2
	SLC22A15	0.657169	0.00256811	NM_018420	solute carrier family 22, member 15
	OPTN	0.649724	0.00292958	NM_001008211	optineurin
	BATF2	0.649075	4.14903e-05	NM_138456	basic leucine zipper transcription factor, ATF-like 2
	PDE4DIP	0.647115	0.00527977	NM_014644	phosphodiesterase 4D interacting protein
	KIF1B	0.646859	0.0408209	NM_183416	kinesin family member 1B
	GMPR	0.644068	0.00867485	NM_006877	guanosine monophosphate reductase
	KIR2DL4	0.641794	0.0106627	NM_002255	killer cell immunoglobulin-like receptor, two domains, long cytoplasmic tail, 4
	EPOR	0.640049	0.017875	NM_000121	erythropoietin receptor
	TRPC1	0.638642	0.00735156	NM_003304	transient receptor potential cation channel, subfamily C, member 1
	CPEB1	0.625929	0.0434068	NM_030594	cytoplasmic polyadenylation element binding protein 1
	IFIT3	0.616932	0.000372459	NM_001549	interferon-induced protein with tetratricopeptide repeats 3
	OASL	0.615575	0.001342	NM_003733	2'-5'-oligoadenylate synthetase-like
	Down-regulated genes
	Gene Name	log2 (fold_change)	p-value	Systematic Name	Description
	ALLC	-3.14818	0.00243464	NM_018436	allantoicase
	C3orf64	-2.27284	0.00174144	NM_173654	chromosome 3 open reading frame 64
	TMEM2	-2.07763	0.025072	NM_013390	transmembrane protein 2
	AK124658	-2.04634	0.0253767	AK124658
	C10orf129	-1.95202	0.0276942	NM_207321	chromosome 10 open reading frame 129
	PCP4	-1.87714	0.00214663	NM_006198	Purkinje cell protein 4
	CAPZB	-1.50776	0.0167565	NM_001206540	capping protein (actin filament) muscle Z-line, beta
	MIR221	-1.45483	0.00945704	NR_029635
	IL12A	-1.4029	0.0306245	NM_000882	interleukin 12A (natural killer cell stimulatory factor 1, cytotoxic lymphocyte maturation factor 1, p35)
	C1QC	-1.36888	0.00369833	NM_172369	complement component 1, q subcomponent, C chain
	MARCH1	-1.35312	0.0432152	NM_017923	membrane-associated ring finger (C3HC4) 1
	TOMM70A	-1.33707	0.0316077	NM_014820	translocase of outer mitochondrial membrane 70 homolog A (S. cerevisiae)
	LANCL2	-1.31273	0.0433162	NM_018697	LanC lantibiotic synthetase component C-like 2 (bacterial)
	MATN1	-1.30725	0.0359586	NM_002379	matrilin 1, cartilage matrix protein
	KLF6	-1.25915	0.0163676	ENST00000469435	Kruppel-like factor 6
	SLC23A3	-1.18905	0.00253721	NM_144712	solute carrier family 23 (nucleobase transporters), member 3
	PARM1	-1.15426	0.0182832	NM_015393	prostate androgen-regulated mucin-like protein 1
	OR6M1	-1.1409	0.00683111	NM_001005325	olfactory receptor, family 6, subfamily M, member 1
	FOXK1	-1.13386	0.0396031	NM_001037165	forkhead box K1
	HIF3A	-1.10675	0.0298734	ENST00000457865	hypoxia inducible factor 3, alpha subunit
	GPR142	-1.09335	0.0217669	NM_181790	G protein-coupled receptor 142
	ENST00000378417	-1.08502	0.0107192	ENST00000378417
	WDR52	-1.03144	3.96839e-06	NM_001164496	WD repeat domain 52
	AUTS2	-0.998741	0.0206142	NM_001127232	autism susceptibility candidate 2
	IKZF2	-0.993066	0.00696904	NM_001079526	IKAROS family zinc finger 2 (Helios)
	THC2566648	-0.993058	0.0467726	THC2566648
	STAMBPL1	-0.992219	0.0264226	NM_020799	STAM binding protein-like 1
	HEY2	-0.981808	0.000822608	NM_012259	hairy/enhancer-of-split related with YRPW motif 2
	VEZT	-0.975136	0.00432352	NM_017599	vezatin, adherens junctions transmembrane protein
	ATP2A3	-0.940617	0.0147534	NM_174958	ATPase, Ca++ transporting, ubiquitous
	QKI	-0.933224	0.0430047	NM_006775	QKI, KH domain containing, RNA binding
	C1orf87	-0.927276	0.00277994	NM_152377	chromosome 1 open reading frame 87
	ARPC3	-0.908272	0.0307052	NM_005719	actin related protein 2/3 complex, subunit 3, 21kDa
	FAM75C2	-0.846802	0.0178383	NM_001166137	family with sequence similarity 75, member C2
	SLC22A20	-0.846362	0.00928826	NM_001004326	solute carrier family 22, member 20
	ISCA1	-0.843915	0.0384126	NM_030940	iron-sulfur cluster assembly 1 homolog (S. cerevisiae)
	SMPDL3B	-0.837993	0.0406696	NM_001009568	sphingomyelin phosphodiesterase, acid-like 3B
	ENST00000423719	-0.8354	0.0285006	ENST00000423719
	SLC13A3	-0.834809	0.0402427	NM_001193339	solute carrier family 13 (sodium-dependent dicarboxylate transporter), member 3
	MCM9	-0.83115	0.037973	NM_017696	minichromosome maintenance complex component 9
	CHAC2	-0.826412	0.0130354	NM_001008708	ChaC, cation transport regulator homolog 2 (E. coli)
	KIAA1671	-0.816058	0.0300332	NM_001145206
	MSL3	-0.811012	0.0200385	NM_078629	male-specific lethal 3 homolog (Drosophila)
	WNT5A	-0.809565	0.0181762	NM_003392	wingless-type MMTV integration site family, member 5A
	RAD17	-0.805081	0.036586	NM_002873	RAD17 homolog (S. pombe)
	SMN2	-0.793614	0.0373705	NM_022877	survival of motor neuron 2, centromeric
	CD1E	-0.790215	0.00865833	NM_001042583	CD1e molecule
	RABIF	-0.777879	0.0129709	NM_002871	RAB interacting factor
	AK130876	-0.77508	0.0245923	AK130876
	ACVR1	-0.773595	0.0272716	NM_001105	activin A receptor, type I
	LMO7	-0.77319	0.0128669	NM_015842	LIM domain 7
	CCDC33	-0.772119	0.00496024	NM_025055	coiled-coil domain containing 33
	CDK11B	-0.771137	0.0326076	NM_033487	cyclin-dependent kinase 11B
	STEAP1	-0.770772	0.0082264	NM_012449	six transmembrane epithelial antigen of the prostate 1
	MANEA	-0.770299	0.0202441	NM_024641	mannosidase, endo-alpha
	DIS3	-0.765277	0.0479788	NM_014953	DIS3 mitotic control homolog (S. cerevisiae)
	GK5	-0.762568	0.0168141	NM_001039547	glycerol kinase 5 (putative)
	SLC9A1	-0.758805	0.00419715	ENST00000374086	solute carrier family 9 (sodium/hydrogen exchanger), member 1
	RTN1	-0.757932	0.0119798	NM_021136	reticulon 1
	BEX2	-0.756433	0.0241376	NM_001168399	brain expressed X-linked 2
	IPCEF1	-0.742853	0.0202754	NM_015553	interaction protein for cytohesin exchange factors 1
	NAT2	-0.730485	0.0258217	NM_000015	N-acetyltransferase 2 (arylamine N-acetyltransferase)
	LMO7	-0.729131	0.0197828	NM_005358	LIM domain 7
	LTBP2	-0.724517	0.00232278	NM_000428	latent transforming growth factor beta binding protein 2
	NSUN4	-0.720985	0.0439267	NM_199044	NOP2/Sun domain family, member 4
	LCE1D	-0.720357	0.00603072	NM_178352	late cornified envelope 1D
	YWHAE	-0.70835	0.0345569	NM_006761	tyrosine 3-monooxygenase/tryptophan 5-monooxygenase activation protein, epsilon polypeptide
	HLA-A	-0.703754	0.0122991	NM_001242758	major histocompatibility complex, class I, A
	HOXA10	-0.702458	0.0104508	NM_018951	homeobox A10
	HCFC1	-0.687918	0.011739	NM_005334	host cell factor C1 (VP16-accessory protein)
	INA	-0.678822	0.0380909	NM_032727	internexin neuronal intermediate filament protein, alpha
	DCLK2	-0.674059	0.0107631	NM_001040260	doublecortin-like kinase 2
	ENST00000400839	-0.672681	0.0245565	ENST00000400839
	GEMIN5	-0.654839	0.0132626	NM_015465	gem (nuclear organelle) associated protein 5
	CHORDC1	-0.648823	0.005004	NM_012124	cysteine and histidine-rich domain (CHORD) containing 1
	SERPINA3	-0.647593	0.00415074	NM_001085	serpin peptidase inhibitor, clade A (alpha-1 antiproteinase, antitrypsin), member 3
	NAP1L4	-0.646086	0.0370735	ENST00000534372	nucleosome assembly protein 1-like 4
	CTGF	-0.640183	0.003847	NM_001901	connective tissue growth factor
	TRMT5	-0.620036	0.0344868	NM_020810	TRM5 tRNA methyltransferase 5 homolog (S. cerevisiae)
	CITED2	-0.617579	0.0382854	NM_006079	Cbp/p300-interacting transactivator, with Glu/Asp-rich carboxy-terminal domain, 2
	CNTD2	-0.61607	0.0141801	NM_024877	cyclin N-terminal domain containing 2
